# Supplementary material for: Pan-cancer analysis of PIEZO1: a promising biomarker for diagnosis, prognosis, and targeted therapies
Source: Front Immunol. 2025 Sep 4;16:1625734. doi: 10.3389/fimmu.2025.1625734 (PMC12443790; doi:10.3389/fimmu.2025.1625734)
Supplement: Supplementary file 10 [file DataSheet1.csv]

	E_TABM_36	GSE104580	GSE109211	GSE116174	GSE144269	GSE14520	GSE54236	GSE76427	TCGA_LIHC	Correlation.Type
MCT1_6447_1436	0.22909235945866	0.0602079331586853	0.487649185343617	-0.134975540902437	0.359643208773673	0.0952995550042567	0.572449966088253	0.360648840342726	-0.348642755817361	Positive
SB505124_1194	-0.00497405165193227	0.0421621656874385	0.603416508383556	-0.0344677801731282	0.38175401430074	0.286510090414359	0.358464466746605	0.367689447637292	-0.310399949349247	Positive
GW441756_1023	-0.183857431715744	0.0546426090603819	0.265513059254601	-0.194093285246577	0.697492673806467	-0.0761980343858607	0.348858856334094	0.468517604162759	-0.00635139320111363	Positive
Capivasertib_1136	0.00892625540341611	0.0389607196351135	0.0712569697426131	-0.0525895094325346	0.380582823820264	0.279569277435693	0.437758092870743	0.384397129219967	0.199108436030682	Positive
Kobe2602_563	0.281143603645015	-0.135971698214278	0.432808652032184	-0.229611178253877	0.325152959388205	0.246920703632638	0.558121599305967	0.351763782698376	-0.330516973842948	Positive
CPI-613_415	0.196730847635633	-0.0469741697992366	0.444076787000258	-0.25103939261569	0.333558363574821	0.257602980297301	0.562881231850483	0.300762923485272	-0.185428687259787	Positive
SB52334_304	0.248189192623558	0.0112346728660246	0.355864397596829	-0.170125609650784	0.540462784590094	0.160732721049614	0.574164090034574	0.356489791355967	-0.136030218097737	Positive
RU-SKI 43_576	0.33797080357975	-0.142691669062543	0.435171664621322	-0.206947905650001	-0.0433380517839889	0.297637679009521	0.445547027140216	0.157653400941774	0.0553421905142813	Positive
Amuvatinib_293	0.174609679386254	-0.20619997178972	0.402941329421404	-0.215358448271908	0.388004603158397	0.223576237788971	0.35651666471658	0.212850072958065	0.440969431410492	Positive
SU11274_285	0.313219810601001	-0.0433829517089969	0.452556770603618	-0.142401024330293	0.201899676683303	0.258682683954034	0.52651229668697	0.302100589970364	-0.0639693473148331	Positive
Etoposide_134	-0.116104220298546	0.325602490425966	-0.228452949613204	-0.113482131214653	0.128415979244979	0.0784214260074758	0.643964087704393	0.258421363818164	-0.235224803968942	Positive
Selumetinib_1062	-0.385117943623782	-0.05686263514522	-0.473733195373121	-0.068759102692152	-0.477000290969206	-0.235321683897098	-0.300959498264127	-0.601197649693101	-0.132114095563096	Negtive
CI-1040_1015	-0.266253533938561	-0.169968706721962	-0.48924583373417	-0.022367110572504	-0.358286348009703	-0.1889664776203	-0.351414905404236	-0.453199334825608	-0.18721000332365	Negtive
AST-1306_381	-0.104625306724142	-0.38281265004457	0.278014923009563	-0.365877883145824	-0.268486511060323	-0.126271869497837	0.216775728040232	-0.499095784564404	0.133064191938899	Negtive
PD0325901_1060	-0.226230872634033	-0.178354799840541	-0.523224666751385	0.083064634861685	-0.000848770099261394	-0.195665646041496	-0.330720290888532	-0.42283281823739	-0.0103448029259498	Negtive
Selumetinib_1498	-0.303066200336946	-0.135131377411237	-0.492771104878205	0.0823748701943783	-0.182846496945766	-0.218860314423796	-0.394840493037144	-0.465281166912484	0.0155122925175114	Negtive
Refametinib_1014	-0.214818412849076	-0.134226468767799	-0.542056303790286	0.0713315052985582	-0.256759798137236	-0.226317423971204	-0.399761513188734	-0.467365152961149	-0.0335841524396507	Negtive
Refametinib_1526	-0.160063773808036	-0.153897788027687	-0.500530402835328	0.0893123016068662	-0.0805447803149584	-0.225061001290958	-0.405459625529922	-0.439997997943255	0.00692603591115832	Negtive
JQ1_163	-0.179666953217344	-0.132727755067224	-0.350132723164092	-0.281923189647759	-0.278601653038106	0.00403691357278176	0.380287291916908	-0.23163105692744	-0.412596510604472	Negtive
Tanespimycin_1026	-0.255523785393111	-0.083120883250465	-0.57992890964115	0.00438287953353232	0.373097615186313	-0.227171965577861	-0.177372555853676	-0.236170372468574	-0.105329141161572	Negtive
Trametinib_1372	-0.104557678046795	-0.117761420408901	-0.492482981170156	0.0566886053984493	-0.12272122790734	-0.19142447132716	-0.410105559431495	-0.423635917877924	0.00696708233904924	Negtive
(5Z)-7-Oxozeaenol_1242	-0.163099080637234	-0.124356367346465	-0.212236811233134	0.0246075278499674	-0.296784660664151	-0.183987360188231	-0.0797651280684637	-0.195997014743427	-0.247621592105119	Negtive
FH535_173	0.270168434478203	-0.443444371061864	-0.508830071836272	-0.292221538188928	0.603086036522642	-0.0890121353626727	0.125194324169981	-0.129681806227609	-0.0570767873656325	Negtive
EphB4_9721_1413	-0.165457608251738	0.0962028807529625	-0.424423408505174	-0.0649422401752507	-0.0364787782933385	-0.251868161716161	-0.162228267238048	-0.242802130202932	-0.245807897065173	Negtive
VX-11e_262	-0.10035066528597	-0.166589782375309	-0.0984051426065818	-0.171812798370785	-0.396471972180107	0.0448745262651105	-0.0144205569592479	-0.478999369927359	-0.140931021323002	Negtive
Dyrk1b_0191_1407	-0.147292357799884	-0.0885727605888402	-0.423723530374858	0.00642858395172239	0.125469545220862	-0.208342361561972	-0.0482856731147479	-0.1814335458058	-0.142206902198808	Negtive
Tipifarnib_204	-0.0175238278230644	-0.0552063710540808	-0.453725618662691	-0.14895390199125	-0.256929348498717	-0.130079614170031	0.515487838661891	-0.275894386013383	-0.409681089562804	Negtive
Palbociclib_1054	-0.353884406736305	-0.0198846024879298	-0.404664993632942	0.0369998625333072	-0.337677580368402	-0.0035501657381982	0.104707910654909	-0.317926545305258	-0.259194165758848	Negtive
