# Supplementary material for: Pan-cancer analysis of PIEZO1: a promising biomarker for diagnosis, prognosis, and targeted therapies
Source: Front Immunol. 2025 Sep 4;16:1625734. doi: 10.3389/fimmu.2025.1625734 (PMC12443790; doi:10.3389/fimmu.2025.1625734)
Supplement: Supplementary file 11 [file DataSheet2.csv]

	E_TABM_36	GSE104580	GSE109211	GSE116174	GSE144269	GSE14520	GSE54236	GSE76427	TCGA_LIHC	Correlation.Type
LCL161_1557	-0.0687313381201038	-0.044242804381843	0.489288938287351	-0.162043285174874	0.312916860559196	0.255081297462693	0.240549770051472	0.130545649504061	0.018778975043373	Positive
TAF1_5496_1732	0.226739861927103	-0.177112122905724	0.373951937531464	-0.286866200816589	0.27707512039342	0.223170883621037	0.271395469528475	0.0392987381786437	0.41198120575061	Positive
AZD8186_1918	-0.207528400457582	0.283290617422244	0.496727041392957	-0.147762198919764	-0.321684999738356	-0.0412548719863004	0.147075390829524	-0.162450873032131	0.0870173035134814	Positive
Sepantronium bromide_1941	-0.0926978624017419	0.180501761587425	-0.295066718963866	-0.11659340763613	0.0888444256326391	0.198743117770369	0.623580938513025	0.408580274056799	-0.299337851182799	Positive
XAV939_1268	0.0584594536824709	0.158482357704539	0.443565441167415	-0.177588225853595	-0.128989259294494	0.139892107948296	0.525350811233086	0.204853390129952	0.0732847399100562	Positive
Wnt-C59_1622	0.220968504793146	-0.130632261220599	0.441093640557096	-0.283286101104072	0.0711385749116618	0.17032522475622	0.604166483116452	0.06304405251438	0.045418920193914	Positive
ERK_2440_1713	0.00290730565449414	-0.179692937436678	-0.100218412890483	0.116352206414399	-0.535407822002668	-0.207297713170799	-0.274441857085457	-0.482659045429215	-0.0912296444207934	Negtive
Selumetinib_1736	0.00466503318748207	-0.226181979873381	-0.0790117151476041	-0.0246884646393724	-0.462339011668957	-0.0839815737119207	-0.28792758329627	-0.53347271523986	0.141578577761012	Negtive
Trametinib_1372	0.0815388621608479	-0.185698284789595	-0.311686518554175	0.0281995266419469	-0.489479372045427	-0.107101330767199	-0.234152535116497	-0.50853930098855	0.0708168824681666	Negtive
PD0325901_1060	0.0316502613362313	-0.126670798162682	-0.030016903404683	-0.0206224672824287	-0.493622325243012	-0.0842036020505168	-0.129183610959061	-0.540692198422572	0.0769738173208731	Negtive
Dasatinib_1079	-0.189239745976782	0.261173550254003	-0.10283588307595	0.0504041984027736	-0.29703829317623	-0.214361012279395	0.256280915070356	-0.214452596796303	-0.381213574604688	Negtive
SCH772984_1564	0.162787268269352	-0.170006755937812	-0.00669594718655599	-0.0458781773862871	-0.480695587611921	-0.107128351725577	-0.169177285809389	-0.481034205687116	0.0305087260440823	Negtive
VX-11e_2096	0.198911587369682	-0.203720161774048	0.191919909650735	-0.192541283002282	-0.498523632962467	-0.0827571048874211	-0.0180904922150947	-0.452673426264082	0.0815452588027657	Negtive
ERK_6604_1714	0.00115057643423268	-0.152898579977423	0.387924755459381	0.0201929356631875	-0.486430506921305	-0.139613239118712	-0.196838571700356	-0.547643832525465	0.0470269674600232	Negtive
