# Supplementary material for: Pan-cancer analysis of PIEZO1: a promising biomarker for diagnosis, prognosis, and targeted therapies
Source: Front Immunol. 2025 Sep 4;16:1625734. doi: 10.3389/fimmu.2025.1625734 (PMC12443790; doi:10.3389/fimmu.2025.1625734)
Supplement: Supplementary file 12 [file DataSheet3.csv]

	E_TABM_36	GSE104580	GSE109211	GSE116174	GSE144269	GSE14520	GSE54236	GSE76427	TCGA_LIHC	Correlation.Type
cefdinir	-0.0952515750762786	0.372860888416987	-0.164529523621734	-0.128929696311534	0.552618425338203	0.270091579684863	0.360027671843891	0.667405072663205	-0.502958929262164	Positive
cefonicid	0.127939527564158	0.267169882756066	-0.280130544304322	0.155195616461824	0.465200964839288	0.236681428182762	0.322896301090815	0.631994094832298	-0.0706326778551567	Positive
danoprevir	0.149661860957809	0.0548994482941534	0.394800650893224	-0.199440855000642	0.439503484325275	0.140989553216793	0.346531404514887	0.338007009883302	0.491425234759012	Positive
NSC-9965	-0.11709055921753	0.135628715761078	0.363617451919202	0.378227203821104	0.392488562026312	0.071784699470869	0.150750824649227	0.2358347173	0.472519177984007	Positive
thioctic-acid	-0.0920238756828987	0.200092848013479	0.470055405657963	0.203153342527204	0.336184533198223	0.110323383920163	0.132254081337107	0.314482945210629	0.418800161399034	Positive
mephentermine	0.221606891328716	0.219992375257327	0.346192203667319	-0.108929579824863	0.350660005020194	0.2367934395116	0.0158941030050175	0.0468730981269538	0.633673414810354	Positive
UNC669	-0.0494345468480605	0.321080931494005	-0.261639076884064	0.344657073403762	0.28691154184451	0.118838362733646	0.356468737614449	0.562097876821127	-0.497566833717297	Positive
N-salicoylaminophenol	0.0358822686288894	0.180902681207297	0.233792934942031	0.227982369722661	0.512774189655418	0.039791803709718	0.211459645362616	0.498562838915866	0.20092642801611	Positive
pranidipine	0.0953733749286593	0.101562144350885	0.14286278663373	0.101289254984564	0.181337757531582	0.250183742835521	0.103634857571718	0.322994584473464	0.182724408299939	Positive
K-MAP	-0.052510314469452	0.304411237499271	-0.232922073012671	0.26504321374337	0.334098554715919	0.113019893536017	0.338569699901657	0.403592572634015	-0.573537283872852	Positive
perindopril	0.38052734722047	0.0763999915209872	-0.400018515102455	-0.327233460823687	0.410766653029964	0.150672969296011	0.340641647923924	0.529928517046113	0.00927909807147207	Positive
equilin	0.122027599012646	0.158423629121084	0.159687399838418	-0.156067753067834	0.534190020170542	0.124170470703651	0.252826908581877	0.6139962357128	0.424859964827491	Positive
aminopentamide	-0.0961220984544126	0.228132369505063	-0.289797840622728	0.0533396956291839	0.458968621875456	0.180667359538867	0.374949576003905	0.670134299805483	-0.441765412165565	Positive
abiraterone	0.130502096957883	0.139110820539728	0.204623757305195	-0.0580946239199631	0.542365790373409	0.127070878742947	0.330222635011035	0.341517480854222	0.412282103932453	Positive
dibenzepine	-0.0215709906560117	0.285047109324754	-0.0861710358104648	-0.0741383376919936	0.469357773756759	0.11618774432798	0.46878437213776	0.556430304119679	-0.362051028575024	Positive
DMP-543	0.0854581570963481	0.0861257568363319	0.308110382570798	0.0383086123527757	0.634788453622688	0.0883065316087948	0.257203751695662	0.371594120158332	0.420127297752372	Positive
quipazine	0.0315803831474347	0.21937193116585	-0.197008409552807	-0.138074527018455	0.564135053276278	0.106945651450585	0.490694058005407	0.595299408270549	-0.458468113477417	Positive
propantheline	0.0374583898801073	0.0135218881769508	0.282233350004672	-0.109235947405509	0.611998976033023	0.193082145954308	0.491579039909411	0.536860759560405	-0.00899810075531156	Positive
iodoantipyrine	-0.112414896545039	0.344668476531713	0.211428567157528	0.205290456042597	0.278255665013833	0.167818508576794	0.37197375477498	0.16742726558202	0.360311676050126	Positive
dasabuvir	0.102603351398068	0.050345066149867	-0.127296233036353	-0.0660037483611146	0.547889245809026	0.114552044397882	0.231784385776588	0.403687954289662	0.620366963981893	Positive
cefcapene-pivoxil	0.0600128553262051	0.0905057097601376	0.194852780627919	0.1852762209707	0.307055433298025	0.0125982960798535	0.0370514606830567	0.315405047730152	0.132289450805221	Positive
2-aminobenzenesulfonamide	0.00563916607551959	0.260273016935588	-0.38610140891749	0.225813521115758	0.497376913435058	-0.0576155408663706	0.226271267386055	0.530371482610435	0.531912353560093	Positive
oxolinic-acid	-0.0800795150499865	0.261446489200422	-0.0785724203270177	0.298617256869654	0.165022546322741	0.0340103073790873	0.39640634137848	0.627255651436401	-0.55420078172373	Positive
pyrazinoylguanidine	-0.0262861613134635	0.178628741184183	0.356710694869098	0.101419989920374	0.478601395678119	0.165575627921542	0.347209899999105	0.402820223688783	-0.600801702040791	Positive
florfenicol	0.097067703352599	0.0926685534337917	0.23128838046412	-0.132927269007571	0.527848082046903	0.072474978192289	0.116047010849397	0.252426799079469	0.502871096217021	Positive
fleroxacin.1	-0.0651048321903279	0.2295405133017	0.157292709846864	-0.0486737966811545	0.384993388440569	0.135672759731833	0.309660088576538	0.549427638088902	0.330634747304537	Positive
rotundine	0.0218821345471552	0.218095484609483	0.12921138138629	0.137617490124556	0.466827763689087	0.169639378596516	0.291787290371673	0.582327922603843	-0.181690390773649	Positive
SDZ-NKT-343	-0.0141292737952874	0.283481917345135	-0.0783087888624745	0.166020707002753	0.363571803843513	0.0880729564587469	0.171239774803752	0.508802902026053	0.490403759021188	Positive
iniparib	0.0124162361257813	0.111969334943329	-0.0696152075174734	-0.23180298263966	0.513502269964694	0.166949300313881	0.356191853570721	0.538649053237489	-0.549285886217556	Positive
azosemide	0.0254299101870015	0.272312243456977	0.193197588528969	0.154154232748265	0.113056080957698	-0.0946119317812124	0.162754379086887	0.329804777826028	0.343423911485683	Positive
cyclizine	-0.0262137936123313	-0.131219946029422	0.189772150178091	0.196816879805431	-0.668829605872649	-0.189167506813134	-0.486054875785553	-0.689199734978257	0.424462257004214	Negtive
tesaglitazar	-0.232033061648995	-0.122211415651012	-0.323376574227405	-0.0946713545790796	-0.528728619517013	-0.145182563441249	-0.292415257693295	-0.423813204868363	-0.451407244625225	Negtive
BTZ043-racemate	-0.197978300585661	0.0460798860592428	-0.222274445637096	0.201926858299652	-0.779555808004799	-0.154995734873386	0.00188809944965211	-0.496940726029359	-0.693039504328086	Negtive
cloprostenol-(+/-)	0.24108324471334	-0.298308168147413	0.209667694766382	-0.343333512152853	-0.207742431332272	0.0553988521486453	-0.409598806932417	-0.611865407393406	0.4556674271357	Negtive
propylhexedrine	-0.257402077222209	-0.145532173791205	0.269003241875493	0.180094614898841	-0.659598569566184	-0.175007991987479	-0.163777307963302	-0.617336317693927	-0.611874695241766	Negtive
5	7-dichlorokynurenic-acid	-0.184721145283095	-0.0874548954851484	0.0257154267195046	0.0595214983109714	-0.647858438322467	-0.116819925181094	-0.444972603150919	-0.654680376952501	-0.353574476778898	Negtive
rifaximin	-0.0182682544908862	-0.1806176361963	-0.31031447253781	0.0626558657833033	-0.586854110871626	-0.142706009455919	-0.366345888464266	-0.511435080286056	-0.441443213288271	Negtive
phytosphingosine	-0.118631906909657	-0.0698452309024902	-0.236116548893226	-0.302026001389281	-0.279726271839755	-0.066347018716982	-0.171195825883693	-0.445508762618674	-0.606348920175652	Negtive
pronethalol	-0.24563290355616	0.07143206416032	-0.190402548441273	0.157500338967101	-0.602241000706502	-0.170874478180402	0.0725049125629737	-0.602667009401132	-0.609660983476714	Negtive
DMeOB	-0.308590892217102	0.237823248048675	-0.278645770193398	0.136048999349891	-0.64992776235143	-0.145449909140788	-0.0838770119322687	-0.485926942335542	-0.571795393306839	Negtive
LY2109761	-0.198462407164896	0.0287068957738724	0.288020946506768	0.0451768338235497	-0.709772703507563	-0.316568071422963	-0.2542885459258	-0.273356731513179	0.430930095060406	Negtive
tirapazamine	-0.0184713550157378	-0.365408992018779	-0.0845474272940611	-0.416396937598564	0.193213492648588	-0.00458181781531224	-0.128646814677162	0.103627236132546	-0.0758424277621958	Negtive
phlorizin	0.00855751097019881	-0.12386410087141	-0.217839843643403	0.138418141534941	-0.580690191322143	-0.195686068920983	-0.431683360400869	-0.61502178422585	0.0743080281102877	Negtive
xylazine	-0.362942717731936	0.126406758037414	0.0979007504361774	0.295387351296733	-0.621647372293355	-0.069703307615447	0.049193741986532	-0.62997174540426	-0.241285731217967	Negtive
SGX523	-0.155536426633072	-0.00738744296401969	0.247924906291931	0.11070298219072	-0.732172358426782	-0.198031067588325	-0.232758439531435	-0.662692951768965	-0.127904917786853	Negtive
AZ191	0.0118893434026771	-0.154307636725729	-0.176627207484641	-0.136518051916113	-0.487107718624262	-0.0755543913647232	-0.208158713950902	-0.278856564042748	-0.613815556675376	Negtive
kifunensine	-0.164301128695281	-0.120088306036575	-0.313428813325299	-0.160556359670058	-0.215864391636127	-0.102783601803939	-0.130888123709634	-0.389412658671489	-0.32095691279992	Negtive
mizolastine	-0.0692954771681068	-0.110491164786775	-0.0770403066605747	-0.0309717908323006	-0.627701136249401	-0.0432225882094525	-0.161637615540317	-0.514152717345955	-0.444968970537216	Negtive
benidipine	-0.285430118255015	-0.110886368437264	-0.330474345823868	-0.0119221028037674	-0.641178607608223	-0.0687901302580575	0.0129222338095553	-0.183704317616358	-0.666848572822088	Negtive
asiatic-acid	0.0679462931331272	-0.219418091379504	0.256502189318796	0.0932171253229211	-0.498259725717948	0.117190346751322	-0.501732727891343	-0.660182294920868	0.500437140293656	Negtive
tetrahydropapaverine	0.145141317521975	-0.241638498171217	-0.0578827707137243	-0.0533260047078771	-0.512553829626823	-0.165436317731371	-0.34701956689769	-0.519965201012761	0.151226504913616	Negtive
EMD-53998	-0.19771595904685	0.0158310624723878	0.0751776555283068	0.0558869119566955	-0.676583801548432	-0.286169130294034	-0.18648475288436	-0.403432710700909	-0.356188290061952	Negtive
LY364947	-0.211412777772483	-0.105003313581681	-0.148495675589481	0.0788981326182047	-0.488833389886665	-0.0786464519356486	-0.20080257331099	-0.4847183862423	-0.410044648901685	Negtive
lorglumide	-0.173936873337566	-0.170068703729024	0.0873000507376444	0.0760586409276407	-0.526772248949755	-0.139272700171702	-0.326224255608744	-0.61427948279401	0.426603829093031	Negtive
grapiprant	-0.22586232834068	-0.186163952811571	-0.00527034679538889	0.135526034188219	-0.607123053853945	-0.179227975020882	-0.34587974669411	-0.124706008077009	-0.0121776202333341	Negtive
ioxilan	-0.25656175831717	0.0258829217666327	-0.245482930868787	0.0352461615564682	-0.546843958895606	-0.272285463738817	0.0662558128076451	-0.45211093154574	-0.624623562955512	Negtive
Ro-60-0175	-0.0474035532334341	-0.219985949615713	0.212711635529704	0.0570669215849459	-0.564126725961329	-0.00267436609063819	-0.436881165395321	-0.572697809746773	0.473596014305651	Negtive
desloratadine	-0.103891943179818	-0.321365150264372	-0.0954013750176581	0.039528495158111	-0.0547944741803727	-0.289466649166562	-0.304753552613044	0.116867090620078	-0.140173056591683	Negtive
L-701252	-0.0919884525998976	-0.13136782205801	-0.314831407461613	-0.142678610058185	-0.622883323297352	-0.0321851562679793	-0.234284995277691	-0.549308364677098	-0.36309773921432	Negtive
cevimeline	-0.242693097483575	-0.188971129681652	-0.268060984386976	0.105755553903624	-0.154679920572452	-0.112702364743763	-0.293233709475965	-0.52290635489166	-0.438936965331911	Negtive
