# Supplementary material for: Pan-cancer analysis of PIEZO1: a promising biomarker for diagnosis, prognosis, and targeted therapies
Source: Front Immunol. 2025 Sep 4;16:1625734. doi: 10.3389/fimmu.2025.1625734 (PMC12443790; doi:10.3389/fimmu.2025.1625734)
Supplement: Supplementary file 13 [file DataSheet4.csv]

	E_TABM_36	GSE104580	GSE109211	GSE116174	GSE144269	GSE14520	GSE54236	GSE76427	TCGA_LIHC	Correlation.Type
BRD-K71781559	-0.0405411147103165	0.0650275184361634	-0.328900561233653	-0.0864442411115537	0.654608427012794	0.180188528823046	0.353798098832609	0.680454047794237	-0.38306525169908	Positive
PRL-3 inhibitor I	0.0881868292339655	0.0611859535501318	0.295744322025284	-0.0515541295478049	0.606575319653525	0.0771721240466296	0.415736976739666	0.572302616689537	-0.44554755140057	Positive
SR1001	0.0964433085603765	0.224901205554848	-0.142564105806877	0.0917500439150151	0.254651376890882	0.054559047589568	0.333291586810084	0.116322599800156	-0.314451281192637	Positive
CI-976	0.0389858517952082	-0.165033619836666	0.432446745607024	0.139412350744612	0.439068694952487	-0.00680780361151325	0.00961016792916914	0.529283904280022	0.200162651394715	Positive
BRD-K17060750	0.191635838702844	0.0127129756038074	0.31616486674003	0.282596460243544	0.199438365490031	-0.155771117623936	-0.0414650825319229	0.424673233862874	-0.179182242682632	Positive
erismodegib	0.167109741927361	-0.0254576526601979	0.16466011084563	0.166068509295522	0.371464382231316	0.0418555214957158	-0.149611911565348	0.0593133624225612	0.316301653621678	Positive
hyperforin	0.0699169897836098	-0.0438165137454564	0.163046647511774	-0.0695792860815937	0.574591530404285	0.0266731291237518	0.0589668056262154	0.235705374646838	0.357515008362459	Positive
BIBR-1532	0.0533519493516383	0.196519967089297	-0.0578618579253513	3.98364985585396e-05	0.467420385312668	0.0411745212377549	0.131057872610608	0.200142634006254	-0.180852123194503	Positive
MI-1	0.336144845121275	-0.0237665913791789	0.326019625819899	-0.191305580921675	0.32421942744876	-0.110271782082919	0.00824424098638751	0.523559892816737	-0.345192687559989	Positive
EX-527	0.071386379762534	-0.0378501408458857	-0.12566185921888	0.101989769540603	0.702471913212348	0.0239843164633786	0.283751890122765	0.496378087468059	-0.0440879295795304	Positive
PLX-4032	-0.0647598241700369	-0.0936324534221444	-0.148532538591888	0.0944563701890657	0.374361321975604	0.130861225668971	0.0816408296357553	0.237618026197522	-0.22723848241147	Positive
YL54	0.083768412418638	-0.0385128504555039	0.356500413859081	-0.153642519165618	0.0878151273598266	0.0526904977072737	0.307238718351679	0.320823279000867	-0.218484201594759	Positive
temozolomide	-0.124292669188571	0.115852237089485	0.279361243432582	-0.159922873587152	0.0403019666536067	0.13644670432367	0.408758929393633	0.378505786294284	-0.479920043023754	Positive
BRD-K02492147	0.171341618451607	0.154864683265058	0.321379758633878	0.232413141097374	-0.0356286233238365	-0.0909343173046212	-0.176692532722297	0.00613366433984227	-0.491531837083798	Positive
BMS-195614	0.0951725627281437	-0.00508697432823367	0.144288957522552	0.0730058737447758	0.496546477100731	-0.0454341040719696	0.273747064994849	0.417546347732445	-0.3534473196727	Positive
C6-ceramide	0.0121804157865244	0.114482040903701	0.303728801311512	-0.0711312406465184	0.308066356120522	-0.0434333164988003	0.394247305155156	0.326914291917783	-0.482371688924596	Positive
IU1	-0.0589493886747152	0.0506910821446272	-0.216066812533874	-0.0809119077877455	0.551543230056072	0.0940760746626679	0.333925662644206	0.445661405158447	-0.505498425311039	Positive
linsitinib	0.270336795482583	-0.135286508028651	0.111229340513733	-0.1599869167588	0.167833219440194	0.18919354752472	0.10463817638672	-0.0507162254400333	0.20716688987327	Positive
tamatinib	-0.35493544402619	0.0386015614608833	-0.0786577809929674	0.0785935159993564	-0.585028222826228	-0.297708852645541	-0.305599985402052	-0.535188940704184	0.210478919218011	Negtive
veliparib	-0.200014831170881	-0.0275579989047055	0.322823038764171	-0.0707294785330194	-0.656652416136981	-0.279190009470393	-0.331869930957713	-0.568184623372225	-0.609993670816611	Negtive
SJ-172550	0.00911144259865313	-0.214407171101066	-0.410253299572791	0.0307012903537789	-0.290141195740364	0.101498687196602	-0.272640305418615	-0.555754900983606	0.465564879557437	Negtive
selumetinib:JQ-1 (4:1 mol/mol)	-0.167482776097755	-0.0926000795703764	-0.301207688673634	-0.149506350506078	-0.526521867959283	-0.205421634782374	-0.0270674991716915	-0.341932929046303	0.0621462603045994	Negtive
selumetinib:tretinoin (2:1 mol/mol)	-0.151499301899056	-0.113581094601977	-0.126658437554217	-0.199173976933201	-0.549703598169818	-0.177612703862829	-0.279544929925063	-0.475593049752667	0.0729998972257728	Negtive
BRD-K63431240	-0.155099737282897	-0.0552300177619066	-0.339043222923851	-0.0676555071982728	-0.608477917354745	-0.374519244945653	0.107807839662204	-0.567597494326915	0.0723516880156401	Negtive
ML320	-0.215088576599057	0.162321408782389	-0.260155398086176	-0.0505854372238537	-0.588865538660778	-0.287063202891366	-0.157962990475424	-0.158325878846595	-0.456895548282505	Negtive
AGK-2	-0.0536548448826476	-0.129240827183494	0.353230557946917	-0.256728098279665	-0.524979930552843	-0.14852469419931	-0.258992769590948	-0.496437473736483	0.0681347414356216	Negtive
CHIR-99021	-0.283998504220363	0.0878895790023183	-0.432469005012255	-0.0244135698786759	-0.403141894974919	-0.285298595397504	0.254163097204207	-0.146073810108668	-0.318851400268187	Negtive
bosutinib	-0.213088104459058	-0.0068468400417892	0.0712342466229087	-0.127795488368632	-0.509501894931503	-0.325217562144448	-0.151139346423914	-0.577713855487254	0.36336150033161	Negtive
navitoclax:piperlongumine (1:1 mol/mol)	-0.0368636569934284	-0.0327663048213477	0.143703611965709	-0.127990887881376	-0.549325460178966	-0.249654117683464	-0.16994261994928	-0.263883877529846	-0.462708085098009	Negtive
SGX-523	-0.410440930566649	0.0645034466554899	-0.243466856311336	0.128296921103219	0.00230338181937506	-0.0565864508117221	0.123240046096646	0.069604958323206	-0.588420017834443	Negtive
sildenafil	-0.109453621893373	-0.0756680650550382	0.27690644630671	0.00645070780796836	-0.656716282269567	-0.117217582759146	-0.122579096634906	-0.571135942591243	-0.310587785447041	Negtive
Platin	0.0905918802095808	-0.224182644517944	0.239445116368296	0.0570375863043963	0.0510194586308012	-0.00612347218356248	-0.331817056691486	-0.470756670493085	0.512190072616491	Negtive
purmorphamine	-0.0820010502310463	-0.111866138231468	-0.413818002905753	-0.275581937232851	0.0384028829582752	0.0625257552372074	-0.164842087623439	0.104766969291336	-0.312855157836547	Negtive
CCT036477	-0.258069464743384	0.139293033509828	-0.0365573633708776	-0.0779131179978585	-0.491831966444095	-0.252428278333023	0.0621533817682949	-0.339551098625615	-0.427333036585173	Negtive
momelotinib	-0.353287446630166	0.0305689670592071	-0.3849025432881	-0.0336665546869633	-0.493576065380136	-0.274191123363664	0.0454687777656822	-0.303400097916476	-0.0406235535169441	Negtive
TGX-221	-0.319059467005834	0.226289477342598	-0.2209753618478	0.118986934147276	-0.24962417367419	-0.269432386217553	0.0164766036271629	-0.322912521405966	-0.656755691768481	Negtive
carboplatin:UNC0638 (2:1 mol/mol)	-0.237539161161199	0.141676511816684	-0.0900895143095654	-0.332428875101774	-0.434887422373209	-0.184568939240264	-0.0536453870800556	-0.158845634378918	-0.336879959409462	Negtive
navitoclax	-0.0419924186796272	0.129493492506572	0.042502132552787	-0.0429431585634505	-0.568991962140471	-0.221466395290472	-0.181218799014992	-0.292368164464964	-0.486578596137707	Negtive
